# Supplementary material for: Three‐dimensional genome structure shapes the recombination landscape of chromatin features during female germline stem cell development
Source: Clin Transl Med. 2022 Jun 22;12(6):e927. doi: 10.1002/ctm2.927 (PMC9214757; doi:10.1002/ctm2.927)
Supplement: Supplementary file 2 — Supporting Information [file CTM2-12-e927-s002.xlsx]

## Sheet: Statistics
Table S1 Statistics of Hi-C data
Cell Type	RE	Replicate	Total Reads	Unique Read pairs (%)	Valid HiC pairs (%)	Duplication Remaining Read pairs	Cis short-range contacts(<20kb)(%)	Cis long-range contacts(>20kb)(%)	Trans Contacts (%)
FGSCs	Mbol	R1	418774546	208683420(49.83%)	144399204(34.48%)	127985862	18728243(14.63%)	72574016(56.70%)	36683603(28.66%)
	Mbol	R2	439502657	228340403(51.95%)	140059501(31.87%)	124789912	18696072(14.98%)	70782054(56.72%)	35311786(28.30%)
	Mbol	Comb	858277203	437023823(50.91%)	284458705(33.14%)	252775774	37424315(14.81%)	143356070(56.71%)	71995389(28.48%)
GV	Mbol	R1	476784255	282663255(59.29%)	44083631(9.25%)	17336253	3468921(20.00%)	3657912(21.10%)	10209420(58.90%)
	Mbol	R2	448492135	261393121(58.28%)	95770615(21.35%)	15767336	1908638(12.11%)	10574520(67.07%)	3284178(20.83%)
	Mbol	Comb	925276390	544056376(58.80%)	139854246(15.11%)	33103589	5377559(16.24%)	14232432(43.00%)	13493598(40.76%)
MI	Mbol	R1	423669049	222688850(52.56%)	181293533(42.79%)	7687185	1025941(13.35%)	4851996(63.12%)	1809248(23.54%)
	Mbol	R2	393194657	247701155(63.00%)	161849204(41.17%)	79078238	11275948(14.26%)	55574558(70.28%)	12227732(15.46%)
	Mbol	Comb	816863706	470390005(57.58%)	343142737(42.01%)	86765423	12301889(14.18%)	60426554(69.64%)	14036980(16.18%)
MII	Mbol	R1	184812063	106608676(57.69%)	96172827(52.04%)	37583306	3421375(9.10%)	32556363(86.62%)	1605568(4.27%)
	Mbol	R2	282346773	146787143(51.99%)	132023748(46.76%)	22797405	2354549(10.33%)	19804974(86.87%)	637882(2.80%)
	Mbol	Comb	467158836	253395819(54.24%)	228196575(48.85%)	60380711	5775924(9.57%)	52361337(86.72%)	2243450(3.72%)
