# Supplementary material for: Three‐dimensional genome structure shapes the recombination landscape of chromatin features during female germline stem cell development
Source: Clin Transl Med. 2022 Jun 22;12(6):e927. doi: 10.1002/ctm2.927 (PMC9214757; doi:10.1002/ctm2.927)
Supplement: Supplementary file 3 — Supporting Information [file CTM2-12-e927-s003.xlsx]

## Sheet: GO
Table S2 GO enrichment of the genes located in the switch TADs
Description	Gene names	GeneRatio	p.adjust
ovarian follicle development (GO:0001541)	Bcl2/Kit/Oas1d/Lfng/Fancf/Foxl2	6/499	0.0189183
female gonad development (GO:0008585)	Bcl2/Kit/Oas1d/Lfng/Fancf/Cyp19a1/Foxl2	7/499	0.0446245
development of primary female sexual characteristics (GO:0046545)	Bcl2/Kit/Oas1d/Lfng/Fancf/Cyp19a1/Foxl2	7/499	0.0489811
female genitalia development (GO:0030540)	Wnt5a/Lhx1/Tbx3/Cyp19a1	4/499	0.00381135
stem cell differentiation (GO:0048863)	Sox9/Prickle1/Mir193b/Sema5b/Sema3d/Sema3e/Sema3c/Foxc2/Eomes/Hnrnpu/Hnf1b/Sox11/Sema5a/Mir137/Phox2b/Kit/Sox6	17/499	0.000102965
stem cell proliferation (GO:0072089)	Wnt5a/Mecom/Fgfr1/Drd2/Hnrnpu/Cd34/Ace/Sox11/Tbx3/Etv6/Vegfc	11/499	0.00146727
stem cell division (GO:0017145)	Etv5/Cdkn2a/Fgfr1/Thoc5/Kit	5/499	0.0215091
stem cell population maintenance (GO:0019827)	Nog/Sox9/Tfap2c/Cdkn2a/Fgfr1/Eomes/Hnf1b/Kit/Tbx3/Cdx2/Braf/Sall1	12/499	0.00189196
chromatin remodeling (GO:0006338)	Npm1/Sox9/Nr3c1/Cdkn2a/Brdt/Smyd1/Spty2d1	7/499	0.0647392
positive regulation of meiotic cell cycle (GO:0051446)	Wnt5a/Dazl/Lfng	3/499	0.0675189
