# Supplementary material for: Three‐dimensional genome structure shapes the recombination landscape of chromatin features during female germline stem cell development
Source: Clin Transl Med. 2022 Jun 22;12(6):e927. doi: 10.1002/ctm2.927 (PMC9214757; doi:10.1002/ctm2.927)
Supplement: Supplementary file 4 — Supporting Information [file CTM2-12-e927-s004.xlsx]

## Sheet: imprinted_genes
Table S3 Maternal and Paternal conserved region related imprinted genes
Maternal imprinted genes	Paternal imprinted genes
Ano1	Mcts2
Dhcr7	Sfmbt2
Zim1	Nnat
Zim3	Magi2
Th	Nap1l5
Ascl2	Gab1
Cd81	Plagl1
Tssc4	Ddc
Kcnq1	Dlk1
Slc22a18	Rtl1
Phlda2	Dio3
Cdkn1c	Peg13
Nap1l4	Slc38a4
Tnfrsf23	Jpx
Tnfrsf22	Ftx
Tnfrsf26	Xist
Slc22a3
Slc22a2
Igf2r
